# Supplementary material for: Interaction of TSG101 with the PTAP Motif in Distinct Locations of Gag Determines the Incorporation of HTLV-1 Env into the Retroviral Virion
Source: Int J Mol Sci. 2023 Nov 20;24(22):16520. doi: 10.3390/ijms242216520 (PMC10671467; doi:10.3390/ijms242216520)
Supplement: Supplementary file 1 [file ijms-24-16520-s001.zip]

Archive with 1 entries (1 files):
- ijms-2665053-supplementary.pdf
